# Supplementary material for: Antibacterial Activity of Two Zn-MOFs Containing a Tricarboxylate Linker
Source: Nanomaterials (Basel). 2022 Nov 23;12(23):4139. doi: 10.3390/nano12234139 (PMC9736432; doi:10.3390/nano12234139)
Supplement: Supplementary file 1 [file nanomaterials-12-04139-s001.zip]

Archive with 1 entries (1 files):
- nanomaterials-2005824-supplementary.pdf
